# Supplementary material for: Stiffness reprogrammable magnetorheological metamaterials inspired by spine for multibit visual mechanical information processing
Source: Sci Adv. 2025 Oct 8;11(41):eady8430. doi: 10.1126/sciadv.ady8430 (PMC12506972; doi:10.1126/sciadv.ady8430)
Supplement: Supplementary file 2 — Movies S1 to S3 [file sciadv.ady8430_movies_s1_to_s3.zip]

Archive with 3 entries (3 files):
- ady8430_movie_s1.mp4
- ady8430_movie_s2.mp4
- ady8430_movie_s3.mp4
